# Supplementary material for: Optimizing Paclitaxel Oral Absorption and Bioavailability: TPGS Co-Coating via Supercritical Anti-Solvent Fluidized Bed Technology
Source: Pharmaceuticals (Basel). 2024 Mar 25;17(4):412. doi: 10.3390/ph17040412 (PMC11054146; doi:10.3390/ph17040412)
Supplement: Supplementary file 1 [file pharmaceuticals-17-00412-s001.zip]

Archive with 1 entries (1 files):
- pharmaceuticals-2929391-supplementary.pdf
